# Supplementary material for: Receptor-Targeted Carbon Nanodot Delivery through Polymer Caging and Click Chemistry-Supported LRP1 Ligand Attachment
Source: Polymers (Basel). 2023 Oct 10;15(20):4039. doi: 10.3390/polym15204039 (PMC10609667; doi:10.3390/polym15204039)
Supplement: Supplementary file 1 [file polymers-15-04039-s001.zip]

Archive with 1 entries (1 files):
- polymers-2638673-supplementary.pdf
